# Supplementary material for: Fermentation Process Optimization for High 2-Phenylethanol Aroma Whisky
Source: Int J Mol Sci. 2026 May 25;27(11):4759. doi: 10.3390/ijms27114759 (PMC13256722; doi:10.3390/ijms27114759)
Supplement: Supplementary file 1 [file ijms-27-04759-s001.zip]

Archive with 1 entries (1 files):
- ijms-4253180-supplementary.pdf
